# Supplementary material for: Sustained delivery of functional vascular endothelial growth factor from nanoporous silica nanoparticles into a fibrin gel
Source: PLoS One. 2025 Jun 26;20(6):e0326561. doi: 10.1371/journal.pone.0326561 (PMC12200659; doi:10.1371/journal.pone.0326561)
Supplement: S2 File — (XLSX) [file pone.0326561.s002.xlsx]

## Sheet: Isotherm NPSNP
p/p0	VSTP [cm3 g-1]
0.02904	149.6408
0.05307	170.2785
0.07943	187.233
0.09897	198.2626
0.12221	210.4779
0.15421	226.0237
0.17499	235.5648
0.19921	245.6558
0.22443	255.5053
0.24995	264.7872
0.2761	273.2044
0.30173	281.1243
0.32758	288.257
0.35367	294.6741
0.37867	300.8913
0.40453	306.4452
0.43017	311.6418
0.45485	316.9097
0.48046	321.6978
0.50543	326.4704
0.53089	330.8879
0.55521	335.8224
0.58065	340.4766
0.60591	344.919
0.631	349.3614
0.65465	354.4392
0.68016	359.3209
0.70513	364.2773
0.72864	369.9377
0.75408	375.5888
0.7789	381.4174
0.80283	387.8785
0.82559	395.8349
0.84999	404.2959
0.87122	415.1589
0.89932	432.919
0.92342	457.5296
0.94935	511.4362
0.97182	705.5857
0.99539	1701.0966
0.9773	1598.4984
0.95344	632.9657
0.92482	489.6106
0.89906	450.5421
0.87695	432.7134
0.84434	416.3458
0.82452	408.1215
0.80017	399.2274
0.77382	391.2087
0.74652	384.7508
0.72125	378.461
0.69573	372.567
0.67049	366.8162
0.64499	361.3707
0.61935	356.4237
0.59426	351.5047
0.56935	346.5639
0.5446	341.3894
0.5194	336.3676
0.49481	331.1277
0.4694	325.947
0.44454	320.7352
0.41991	315.1776
0.39521	309.461
0.3702	303.5823
0.34588	297.266
0.32145	290.4013
0.29694	283.1202
0.27252	275.3807
0.24839	266.8745
0.22421	257.614
0.20009	247.6449
0.17568	237.0268
0.15164	225.5283
0.12745	213.1807
0.0959	196.6716
0.0762	185.2804
0.04675	164.952
0.02497	146.1941

## Sheet: Isotherm NH2-NPSNP
p/p0	VSTP [cm3 g-1]
0.02828	110.9096
0.05369	129.3693
0.08007	144.2143
0.09942	153.84
0.12985	167.9036
0.15024	176.5085
0.17428	185.7677
0.19934	194.7756
0.22539	203.0501
0.25133	210.6019
0.27727	217.3682
0.30248	223.9049
0.32816	229.9433
0.35347	235.7395
0.37891	241.197
0.40731	246.8255
0.42972	251.5929
0.45407	256.8088
0.47894	262.0921
0.50395	267.4285
0.52834	273.0219
0.55365	278.4795
0.57849	283.9452
0.60355	289.4712
0.62754	295.4438
0.65292	301.2384
0.67766	307.2384
0.70248	313.5288
0.72767	319.7069
0.75072	326.6
0.77559	333.9562
0.79982	341.726
0.82346	350.2931
0.85477	364.7205
0.87195	374.2164
0.89782	392.526
0.9262	422.6849
0.9485	476.2219
0.97221	675.7753
0.99474	1513.5096
0.97803	1260.1506
0.95342	586.6274
0.92641	451.8685
0.90372	411.9178
0.87382	384.7315
0.84863	370.1288
0.82848	360.1151
0.7957	346.9068
0.77448	339.4356
0.74882	332.0959
0.72404	324.8603
0.69853	317.9041
0.67325	311.1315
0.64747	304.7069
0.62148	298.8877
0.5966	293.1288
0.57164	287.3069
0.54668	281.4411
0.52153	275.6548
0.49594	270.1181
0.47099	264.5559
0.44582	258.9992
0.42117	253.3236
0.39652	247.4016
0.37132	241.5315
0.34603	235.7521
0.32126	229.8203
0.2965	223.6411
0.27185	217.1137
0.24752	210.1603
0.22296	202.7625
0.19809	195.1301
0.17466	186.4603
0.15054	176.9033
0.12682	166.3112
0.09509	151.0956
0.07557	141.1474
0.04614	123.3647
0.02348	107.1499

## Sheet: PSD NPSNP
pore width /nm	dV(d) /cm3 nm-1 g-1
1.868	0.00381
1.948	0.03383
2.027	0.06101
2.107	0.08486
2.186	0.10984
2.266	0.10259
2.345	0.14122
2.425	0.17325
2.504	0.22988
2.583	0.27405
2.703	0.25456
2.822	0.24337
2.941	0.23385
3.06	0.22861
3.179	0.22386
3.298	0.17551
3.418	0.13833
3.537	0.1562
3.656	0.14344
3.775	0.13206
3.934	0.08658
4.093	0.08655
4.252	0.08346
4.411	0.06958
4.57	0.06096
4.728	0.06278
4.887	0.06356
5.086	0.05001
5.285	0.0487
5.483	0.04805
5.682	0.04075
5.88	0.04195
6.079	0.03899
6.317	0.04097
6.556	0.03754
6.794	0.03255
7.032	0.03118
7.31	0.03287
7.588	0.02781
7.867	0.01866
8.145	0.01993
8.462	0.01976
8.78	0.01775
9.098	0.01824
9.416	0.02061
9.773	0.01854
10.131	0.01868
10.488	0.01808
10.885	0.01453
11.283	0.0145
11.68	0.0179
12.117	0.01735
12.554	0.01739
12.991	0.01519
13.467	0.01457
13.944	0.01707
14.46	0.01369
14.977	0.01159

## Sheet: PSD NH2-NPSNP
pore width /nm	dV(d) /cm3 nm-1 g-1
1.868	0
1.948	0
2.027	0
2.107	0
2.186	0
2.266	0.04334
2.345	0.07648
2.425	0.10985
2.504	0.14106
2.583	0.19899
2.703	0.16015
2.822	0.19136
2.941	0.20024
3.06	0.19233
3.179	0.1803
3.298	0.13883
3.418	0.12594
3.537	0.12127
3.656	0.1094
3.775	0.10199
3.934	0.07456
4.093	0.07237
4.252	0.0678
4.411	0.06455
4.57	0.0633
4.728	0.06582
4.887	0.07368
5.086	0.0626
5.285	0.06372
5.483	0.05487
5.682	0.05365
5.88	0.05861
6.079	0.05977
6.317	0.04726
6.556	0.04775
6.794	0.04472
7.032	0.03992
7.31	0.03418
7.588	0.03595
7.867	0.02716
8.145	0.02698
8.462	0.02605
8.78	0.02286
9.098	0.02225
9.416	0.02469
9.773	0.01922
10.131	0.02013
10.488	0.02401
10.885	0.02001
11.283	0.01978
11.68	0.01837
12.117	0.01842
12.554	0.01891
12.991	0.01624
13.467	0.01639
13.944	0.01917
14.46	0.01539
14.977	0.01134

## Sheet: Zeta NPSNP
zeta potential	zeta potential (mean)	zeta potential (standard deviation )	pH	pH (mean)
/mV	/mV	/mV
-39.8			9.28
-39.9	-41.6333	2.52234	9.27	9.27
-45.2			9.25
-40.5			9.11
-38.9	-39.9667	0.754247	9.11	9.11
-40.5			9.1
-39			8.67
-39.6	-39	0.489898	8.66	8.66
-38.4			8.66
-38.5			8.24
-38.3	-38.1	0.432049	8.24	8.24
-37.5			8.24
-37.6			7.57
-39.2	-38.1667	0.731817	7.57	7.57
-37.7			7.57
-37.1			7.18
-36.5	-36.1	1.0198	7.19	7.19
-34.7			7.19
-33.4			6.58
-32.6	-33	0.326599	6.59	6.59
-33			6.6
-29.8			6.13
-29.4	-29.7	0.216025	6.14	6.14
-29.9			6.15
-26.5			5.59
-25.9	-26.1667	0.249444	5.61	5.61
-26.1			5.63
-19.3			4.96
-19.8	-19.4	0.294392	4.97	4.97
-19.1			4.97
-15.6			4.7
-15.4	-15.4333	0.124722	4.7	4.7
-15.3			4.7
-9.8			4.17
-9.68	-9.62333	0.172111	4.17	4.17
-9.39			4.18
-4.79			3.74
-4.35	-4.54667	0.182635	3.74	3.74
-4.5			3.74
-0.574			3.22
-0.413	-0.437667	0.102737	3.23	3.23
-0.326			3.23
1.26			2.74
1.35	1.32667	0.0478423	2.75	2.75
1.37			2.75
1.1			2.06
1.07	1.02867	0.0806033	2.06	2.06
0.916			2.06
0.448			1.67
0.598	0.553333	0.0747678	1.67	1.67
0.614			1.67

## Sheet: Zeta NH2-NPSNP
zeta potential	zeta potential (mean)	zeta potential (standard deviation )	pH	pH (mean)
/mV	/mV	/mV
-28.9			8.73
-27.8	-28.0333	0.776745	8.7	8.69667
-27.4			8.66
-25.7			8.43
-25.8	-25.4333	0.550757	8.42	8.41667
-24.8			8.4
-14.3			7.75
-12.1	-12.6333	1.47422	7.76	7.75667
-11.5			7.76
-2.44			7.42
-2.11	-2.21667	0.193477	7.42	7.42
-2.1			7.42
3.89			7.16
3.66	3.66667	0.220076	7.16	7.16
3.45			7.16
13.5			6.52
14.2	13.4	0.8544	6.53	6.53
12.5			6.54
19.2			6.07
17.9	18.8333	0.814453	6.08	6.08
19.4			6.09
20.8			5.7
19.4	20.7	1.253	5.71	5.71
21.9			5.72
25.3			5.21
26	25.6667	0.351188	5.22	5.22
25.7			5.23
30.4			4.66
30.5	30.1667	0.493288	4.67	4.67
29.6			4.68
31.9			4.21
29.3	30.9667	1.44684	4.21	4.21333
31.7			4.22
36.2			3.74
35.8	35.7667	0.450925	3.74	3.74333
35.3			3.75
38.5			3.17
37.5	38.0667	0.51316	3.18	3.18
38.2			3.19
39.1			2.67
40.3	40.1333	0.960902	2.68	2.67667
41			2.68
42.8			2.19
42.7	42.6667	0.152753	2.2	2.2
42.5			2.21

## Sheet: TG-NPSNP
temp. /°C	mass /%
28.118	100
33.118	99.94282
38.118	99.85836
43.118	99.7859
48.118	99.65106
53.118	99.51542
58.118	99.37584
63.118	99.19131
68.118	99.00012
73.118	98.80177
78.118	98.58007
83.118	98.34016
88.118	98.09432
93.118	97.84508
98.118	97.58464
103.118	97.33695
108.118	97.08445
113.118	96.84751
118.118	96.6629
123.118	96.49845
128.118	96.35499
133.118	96.21737
138.118	96.11159
143.118	96.0571
148.118	95.9975
153.118	95.95892
158.118	95.90981
163.118	95.87868
168.118	95.84799
173.118	95.8314
178.118	95.80114
183.118	95.77843
188.118	95.75002
193.118	95.72783
198.118	95.68989
203.118	95.66844
208.118	95.62947
213.118	95.59515
218.118	95.57277
223.118	95.52852
228.118	95.4722
233.118	95.43055
238.118	95.40071
243.118	95.3465
248.118	95.31112
253.118	95.25673
258.118	95.1974
263.118	95.15738
268.118	95.11853
273.118	95.06211
278.118	95.00499
283.118	94.93289
288.118	94.73791
293.118	94.47949
298.118	94.21189
303.118	93.92792
308.118	93.64505
313.118	93.39942
318.118	93.13202
323.118	92.86614
328.118	92.52723
333.118	92.15168
338.118	91.78654
343.118	91.41189
348.118	91.09586
353.118	90.80459
358.118	90.58378
363.118	90.39219
368.118	90.22572
373.118	90.06257
378.118	89.94611
383.118	89.81972
388.118	89.70239
393.118	89.58743
398.118	89.46562
403.118	89.34682
408.118	89.26129
413.118	89.16917
418.118	89.07603
423.118	88.9877
428.118	88.88994
433.118	88.81984
438.118	88.75573
443.118	88.62272
448.118	88.52111
453.118	88.47409
458.118	88.42772
463.118	88.41025
468.118	88.28418
473.118	88.23382
478.118	88.17238
483.118	88.18768
488.118	88.18085
493.118	88.16229
498.118	88.14861
503.118	88.10129
508.118	88.0538
513.118	88.04921
518.118	87.99263
523.118	87.98114
528.118	87.94996
533.118	87.89424
538.118	87.81781
543.118	87.77723
548.118	87.71831
553.118	87.67979
558.118	87.61342
563.118	87.56724
568.118	87.51591
573.118	87.4799
578.118	87.45899
583.118	87.41182
588.118	87.3729
593.118	87.34749
598.118	87.33591
603.118	87.29269
608.118	87.25808
613.118	87.22414
618.118	87.19748
623.118	87.16173
628.118	87.13165
633.118	87.09563
638.118	87.07143
643.118	87.03925
648.118	87.00767
653.118	86.9837
658.118	86.96249
663.118	86.92629
668.118	86.87566
673.118	86.86974
678.118	86.81858
683.118	86.80155
688.118	86.76228
693.118	86.74846
698.118	86.70308
703.118	86.68134
708.118	86.66835
713.118	86.6353
718.118	86.59562
723.118	86.58341
728.118	86.55874
733.118	86.52057
738.118	86.50952
743.118	86.46954
748.118	86.4402
753.118	86.41822
758.118	86.40285
763.118	86.36961
768.118	86.34755
773.118	86.32714
778.118	86.3029
783.118	86.28524
788.118	86.2642
793.118	86.22624
798.118	86.21335
803.118	86.20372
808.118	86.18948
813.118	86.15651
818.118	86.1233
823.118	86.12571
828.118	86.09897
833.118	86.08907
838.118	86.0562
843.118	86.02968
848.118	86.00731
853.118	86.01426
858.118	85.98054
863.118	85.96971
868.118	85.95072
873.118	85.91042
878.118	85.91502
883.118	85.89563
888.118	85.8836
893.118	85.85652
898.118	85.84262
903.118	85.86223
908.118	85.81736
913.118	85.80162
918.118	85.77837
923.118	85.76918
928.118	85.74765
933.118	85.7347
938.118	85.70713
943.118	85.68184
948.118	85.66221
953.118	85.66568
958.118	85.65244
963.118	85.64478
968.118	85.62912
973.118	85.62464
978.118	85.60217
983.118	85.59117
988.118	85.58738
993.118	85.578
998.118	85.54221

## Sheet: TG-NH2-NPSNP
temp. /°C	mass /%
26.589	100
26.689	99.71097
26.789	99.62513
26.889	99.59032
26.98901	99.56852
27.08901	99.55149
27.18901	99.53792
27.28901	99.52574
27.38901	99.51561
27.48901	99.50652
27.58901	99.4982
27.68901	99.49055
27.78901	99.48356
27.88902	99.47756
27.98902	99.47145
28.08902	99.46632
28.18902	99.46091
28.28902	99.45651
28.38902	99.45196
28.48902	99.44768
28.58902	99.44392
28.68902	99.44019
28.78903	99.43649
28.88903	99.43302
28.98903	99.42993
29.08903	99.42693
29.18903	99.42403
29.28903	99.42124
29.38903	99.41854
29.48903	99.41593
29.58903	99.41344
29.68904	99.41108
29.78904	99.40879
29.88904	99.40661
29.98904	99.4045
30.08904	99.4025
30.18904	99.40059
30.28904	99.39871
30.38904	99.39689
30.48904	99.3951
30.58905	99.39334
30.68905	99.3916
30.78905	99.38991
30.88905	99.38823
30.98905	99.38654
31.08905	99.38489
31.18905	99.38343
31.28905	99.38195
31.38905	99.38046
31.48906	99.37894
31.58906	99.37737
31.68906	99.37592
31.78906	99.37457
31.88906	99.37316
31.98906	99.37169
32.08906	99.37015
32.18906	99.36889
32.28907	99.36757
32.38907	99.36615
32.48907	99.36465
32.58907	99.36343
32.68907	99.36211
32.78907	99.36066
32.88907	99.35931
32.98907	99.35807
33.08907	99.35668
33.18908	99.35524
33.28908	99.35405
33.38908	99.35271
33.48908	99.35122
33.58908	99.35007
33.68908	99.34873
33.78908	99.34727
33.88908	99.34612
33.98908	99.34476
34.08909	99.34336
34.18909	99.34218
34.28909	99.34076
34.38909	99.33948
34.48909	99.33823
34.58909	99.33671
34.68909	99.33559
34.78909	99.33422
34.88909	99.33286
34.9891	99.33165
35.0891	99.33014
35.1891	99.32899
35.2891	99.32762
35.3891	99.32626
35.4891	99.32504
35.5891	99.32351
35.6891	99.32241
35.7891	99.32096
35.88911	99.31972
35.98911	99.31839
36.08911	99.31702
36.18911	99.31579
36.28911	99.31427
36.38911	99.31315
36.48911	99.31163
36.58911	99.31048
36.68911	99.30906
36.78912	99.3078
36.88912	99.30647
36.98912	99.30513
37.08912	99.30386
37.18912	99.30243
37.28912	99.30123
37.38912	99.29974
37.48912	99.29859
37.58912	99.29704
37.68913	99.29594
37.78913	99.29437
37.88913	99.2933
37.98913	99.29175
38.08913	99.29064
38.18913	99.28912
38.28913	99.28798
38.38913	99.28648
38.48914	99.28532
38.58914	99.28383
38.68914	99.28267
38.78914	99.28118
38.88914	99.28002
38.98914	99.27851
39.08914	99.27736
39.18914	99.27583
39.28914	99.27469
39.38915	99.27315
39.48915	99.27203
39.58915	99.27045
39.68915	99.26935
39.78915	99.26773
39.88915	99.26668
39.98915	99.26508
40.08915	99.26398
40.18915	99.26242
40.28916	99.26127
40.38916	99.25975
40.48916	99.25854
40.58916	99.25708
40.68916	99.25581
40.78916	99.25441
40.88916	99.25306
40.98916	99.25173
41.08916	99.25028
41.18917	99.24901
41.28917	99.24746
41.38917	99.24627
41.48917	99.24461
41.58917	99.2435
41.68917	99.24186
41.78917	99.24071
41.88917	99.23915
41.98917	99.23787
42.08918	99.23641
42.18918	99.235
42.28918	99.23363
42.38918	99.23208
42.48918	99.23083
42.58918	99.22912
42.68918	99.22798
42.78918	99.22629
42.88918	99.22508
42.98919	99.22353
43.08919	99.22214
43.18919	99.22071
43.28919	99.21912
43.38919	99.21782
43.48919	99.21604
43.58919	99.21486
43.68919	99.21313
43.78919	99.21184
43.8892	99.21025
43.9892	99.20875
44.0892	99.20731
44.1892	99.20558
44.2892	99.2043
44.3892	99.20247
44.4892	99.20121
44.5892	99.19952
44.68921	99.19802
44.78921	99.1965
44.88921	99.19474
44.98921	99.19339
45.08921	99.19147
45.18921	99.19019
45.28921	99.18845
45.38921	99.18689
45.48921	99.18534
45.58922	99.18348
45.68922	99.18212
45.78922	99.18018
45.88922	99.17879
45.98922	99.17703
46.08922	99.17533
46.18922	99.17379
46.28922	99.17174
46.38922	99.17042
46.48923	99.1685
46.58923	99.16692
46.68923	99.16523
46.78923	99.16329
46.88923	99.16183
46.98923	99.15976
47.08923	99.15828
47.18923	99.15646
47.28923	99.15457
47.38924	99.15299
47.48924	99.15079
47.58924	99.14937
47.68924	99.14742
47.78924	99.14558
47.88924	99.1439
47.98924	99.14162
48.08924	99.14022
48.18924	99.13819
48.28925	99.13636
48.38925	99.1346
48.48925	99.13229
48.58925	99.13081
48.68925	99.12868
48.78925	99.12683
48.88925	99.12501
48.98925	99.12265
49.08925	99.12112
49.18926	99.11893
49.28926	99.11703
49.38926	99.11516
49.48926	99.11273
49.58926	99.11118
49.68926	99.10896
49.78926	99.10697
49.88926	99.10507
49.98926	99.10252
50.08927	99.10096
50.18927	99.09871
50.28927	99.09661
50.38927	99.09471
50.48927	99.0921
50.58927	99.09046
50.68927	99.08819
50.78927	99.08596
50.88928	99.08407
50.98928	99.08146
51.08928	99.07968
51.18928	99.07744
51.28928	99.07502
51.38928	99.07316
51.48928	99.07056
51.58928	99.06861
51.68928	99.0664
51.78929	99.06378
51.88929	99.06198
51.98929	99.05945
52.08929	99.05727
52.18929	99.05512
52.28929	99.05225
52.38929	99.05052
52.48929	99.04805
52.58929	99.04563
52.6893	99.04357
52.7893	99.04075
52.8893	99.03878
52.9893	99.03639
53.0893	99.03368
53.1893	99.03174
53.2893	99.02903
53.3893	99.02675
53.4893	99.02448
53.58931	99.02142
53.68931	99.0196
53.78931	99.01699
53.88931	99.01439
53.98931	99.01225
54.08931	99.00933
54.18931	99.00718
54.28931	99.00472
54.38931	99.00173
54.48932	98.99976
54.58932	98.99698
54.68932	98.99444
54.78932	98.99216
54.88932	98.98906
54.98932	98.98698
55.08932	98.98439
55.18932	98.98142
55.28932	98.97932
55.38933	98.9764
55.48933	98.97387
55.58933	98.97148
55.68933	98.96825
55.78933	98.96617
55.88933	98.96346
55.98933	98.96045
56.08933	98.95827
56.18933	98.95524
56.28934	98.95267
56.38934	98.95016
56.48934	98.9468
56.58934	98.94468
56.68934	98.94186
56.78934	98.9388
56.88934	98.93654
56.98934	98.93341
57.08935	98.9308
57.18935	98.92822
57.28935	98.92477
57.38935	98.92261
57.48935	98.91973
57.58935	98.91658
57.68935	98.91427
57.78935	98.91108
57.88935	98.90837
57.98936	98.90576
58.08936	98.90225
58.18936	98.89999
58.28936	98.89707
58.38936	98.89377
58.48936	98.89144
58.58936	98.8882
58.68936	98.88536
58.78936	98.88273
58.88937	98.87919
58.98937	98.87679
59.08937	98.87384
59.18937	98.87038
59.28937	98.86805
59.38937	98.86479
59.48937	98.86178
59.58937	98.85914
59.68937	98.85557
59.78938	98.85303
59.88938	98.85009
59.98938	98.84644
60.08938	98.84414
60.18938	98.8409
60.28938	98.83768
60.38938	98.83508
60.48938	98.83153
60.58938	98.82877
60.68939	98.82587
60.78939	98.82202
60.88939	98.8197
60.98939	98.81648
61.08939	98.81302
61.18939	98.81046
61.28939	98.80692
61.38939	98.80392
61.48939	98.80103
61.5894	98.79715
61.6894	98.79464
61.7894	98.79141
61.8894	98.78775
61.9894	98.78518
62.0894	98.78161
62.1894	98.77844
62.2894	98.77554
62.3894	98.77164
62.48941	98.76898
62.58941	98.76574
62.68941	98.7619
62.78941	98.75933
62.88941	98.75574
62.98941	98.75243
63.08941	98.74955
63.18941	98.74564
63.28942	98.74282
63.38942	98.73957
63.48942	98.73556
63.58942	98.73301
63.68942	98.72941
63.78942	98.72592
63.88942	98.72301
63.98942	98.71905
64.08942	98.71612
64.18943	98.71288
64.28943	98.70871
64.38943	98.70616
64.48943	98.70254
64.58943	98.69891
64.68943	98.696
64.78943	98.69203
64.88943	98.68895
64.98943	98.68568
65.08944	98.68137
65.18944	98.67883
65.28944	98.67521
65.38944	98.67145
65.48944	98.66856
65.58944	98.6646
65.68944	98.66137
65.78944	98.65812
65.88944	98.65379
65.98945	98.65112
66.08945	98.64751
66.18945	98.64357
66.28945	98.64069
66.38945	98.6367
66.48945	98.63331
66.58945	98.63004
66.68945	98.62566
66.78945	98.62287
66.88946	98.61921
66.98946	98.61517
67.08946	98.61227
67.18946	98.60825
67.28946	98.60479
67.38946	98.60149
67.48946	98.59706
67.58946	98.59418
67.68946	98.59046
67.78947	98.58635
67.88947	98.58338
67.98947	98.57927
68.08947	98.57577
68.18947	98.57237
68.28947	98.56782
68.38947	98.56501
68.48947	98.56123
68.58947	98.55713
68.68948	98.55407
68.78948	98.54985
68.88948	98.54637
68.98948	98.54287
69.08948	98.53818
69.18948	98.53538
69.28948	98.53143
69.38948	98.5274
69.48949	98.52419
69.58949	98.51978
69.68949	98.51646
69.78949	98.51279
69.88949	98.50822
69.98949	98.50529
70.08949	98.50115
70.18949	98.4973
70.28949	98.49391
70.3895	98.48931
70.4895	98.48616
70.5895	98.48226
70.6895	98.47791
70.7895	98.47476
70.8895	98.47037
70.9895	98.46677
71.0895	98.46311
71.1895	98.4583
71.28951	98.45539
71.38951	98.45124
71.48951	98.44721
71.58951	98.4438
71.68951	98.43913
71.78951	98.43587
71.88951	98.43192
71.98951	98.42747
72.08951	98.42426
72.18952	98.41979
72.28952	98.41615
72.38952	98.41242
72.48952	98.40759
72.58952	98.40457
72.68952	98.40028
72.78952	98.39628
72.88952	98.39272
72.98952	98.38787
73.08953	98.38471
73.18953	98.38058
73.28953	98.37626
73.38953	98.37286
73.48953	98.36817
73.58953	98.36472
73.68953	98.36074
73.78953	98.35614
73.88953	98.35289
73.98954	98.34833
74.08954	98.34461
74.18954	98.34076
74.28954	98.33591
74.38954	98.33277
74.48954	98.32831
74.58954	98.32437
74.68954	98.3206
74.78954	98.31556
74.88955	98.31249
74.98955	98.30808
75.08955	98.30399
75.18955	98.30027
75.28955	98.29519
75.38955	98.29208
75.48955	98.28767
75.58955	98.2835
75.68956	98.27975
75.78956	98.27464
75.88956	98.27152
75.98956	98.26711
76.08956	98.26295
76.18956	98.25919
76.28956	98.25405
76.38956	98.25093
76.48956	98.24645
76.58957	98.24234
76.68957	98.23853
76.78957	98.23342
76.88957	98.23027
76.98957	98.22572
77.08957	98.2217
77.18957	98.21781
77.28957	98.21281
77.38957	98.20957
77.48958	98.20492
77.58958	98.20102
77.68958	98.19702
77.78958	98.19218
77.88958	98.18881
77.98958	98.18403
78.08958	98.18031
78.18958	98.17616
78.28958	98.17154
78.38959	98.16802
78.48959	98.16309
78.58959	98.1596
78.68959	98.15529
78.78959	98.1509
78.88959	98.14723
78.98959	98.14212
79.08959	98.13888
79.18959	98.13437
79.2896	98.13026
79.3896	98.12636
79.4896	98.12141
79.5896	98.1181
79.6896	98.11335
79.7896	98.10959
79.8896	98.10544
79.9896	98.10085
80.0896	98.09725
80.18961	98.09221
80.28961	98.08885
80.38961	98.08439
80.48961	98.08025
80.58961	98.07634
80.68961	98.07142
80.78961	98.06808
80.88961	98.06327
80.98961	98.05961
81.08962	98.05536
81.18962	98.05095
81.28962	98.04723
81.38962	98.0421
81.48962	98.03891
81.58962	98.03424
81.68962	98.0304
81.78962	98.02625
81.88963	98.02172
81.98963	98.01808
82.08963	98.01295
82.18963	98.00976
82.28963	98.00516
82.38963	98.0013
82.48963	97.99719
82.58963	97.99268
82.68963	97.98906
82.78964	97.98395
82.88964	97.98076
82.98964	97.97612
83.08964	97.97234
83.18964	97.96818
83.28964	97.96379
83.38964	97.96005
83.48964	97.95509
83.58964	97.95181
83.68965	97.94702
83.78965	97.94346
83.88965	97.93912
83.98965	97.93501
84.08965	97.93109
84.18965	97.92647
84.28965	97.92299
84.38965	97.91801
84.48965	97.91477
84.58966	97.91019
84.68966	97.90646
84.78966	97.9023
84.88966	97.89807
84.98966	97.89428
85.08966	97.88958
85.18966	97.88617
85.28966	97.88124
85.38966	97.878
85.48967	97.87345
85.58967	97.86975
85.68967	97.86557
85.78967	97.86146
85.88967	97.85765
85.98967	97.85312
86.08967	97.84963
86.18967	97.84471
86.28967	97.84157
86.38968	97.83694
86.48968	97.83349
86.58968	97.8292
86.68968	97.82536
86.78968	97.82139
86.88968	97.81716
86.98968	97.8135
87.08968	97.80893
87.18968	97.80556
87.28969	97.80066
87.38969	97.79757
87.48969	97.79296
87.58969	97.78956
87.68969	97.78524
87.78969	97.78154
87.88969	97.77748
87.98969	97.7735
88.0897	97.76971
88.1897	97.76544
88.2897	97.76186
88.3897	97.75734
88.4897	97.75399
88.5897	97.74925
88.6897	97.74611
88.7897	97.74144
88.8897	97.73823
88.98971	97.73377
89.08971	97.73037
89.18971	97.7261
89.28971	97.72249
89.38971	97.71839
89.48971	97.71462
89.58971	97.71071
89.68971	97.70678
89.78971	97.70305
89.88972	97.69897
89.98972	97.69538
90.08972	97.69117
90.18972	97.68773
90.28972	97.68339
90.38972	97.68008
90.48972	97.67564
90.58972	97.67247
90.68972	97.66793
90.78973	97.66484
90.88973	97.66022
90.98973	97.65723
91.08973	97.6527
91.18973	97.64968
91.28973	97.64526
91.38973	97.64216
91.48973	97.6378
91.58973	97.63468
91.68974	97.6304
91.78974	97.62723
91.88974	97.62299
91.98974	97.61983
92.08974	97.61567
92.18974	97.61246
92.28974	97.60829
92.38974	97.60512
92.48974	97.60097
92.58975	97.59784
92.68975	97.5937
92.78975	97.59062
92.88975	97.5865
92.98975	97.58346
93.08975	97.57933
93.18975	97.57636
93.28975	97.57222
93.38975	97.56933
93.48976	97.5652
93.58976	97.56239
93.68976	97.55825
93.78976	97.55549
93.88976	97.55142
93.98976	97.54864
94.08976	97.5447
94.18976	97.54187
94.28977	97.53805
94.38977	97.53517
94.48977	97.53149
94.58977	97.52851
94.68977	97.52499
94.78977	97.52194
94.88977	97.51858
94.98977	97.51545
95.08977	97.51225
95.18978	97.50903
95.28978	97.50598
95.38978	97.50266
95.48978	97.4998
95.58978	97.49637
95.68978	97.49368
95.78978	97.49014
95.88978	97.48765
95.98978	97.48416
96.08979	97.48168
96.18979	97.47842
96.28979	97.47581
96.38979	97.47277
96.48979	97.47003
96.58979	97.46721
96.68979	97.46433
96.78979	97.46173
96.88979	97.45872
96.9898	97.45633
97.0898	97.45318
97.1898	97.45103
97.2898	97.44807
97.3898	97.44579
97.4898	97.44306
97.5898	97.44062
97.6898	97.43814
97.7898	97.43552
97.88981	97.43329
97.98981	97.43049
98.08981	97.42849
98.18981	97.42585
98.28981	97.42379
98.38981	97.4214
98.48981	97.41915
98.58981	97.41701
98.68981	97.41458
98.78982	97.41269
98.88982	97.41026
98.98982	97.40843
99.08982	97.40625
99.18982	97.40422
99.28982	97.40231
99.38982	97.4001
99.48982	97.39843
99.58982	97.3963
99.68983	97.39459
99.78983	97.39273
99.88983	97.39084
99.98983	97.38921
100.08983	97.38719
100.18983	97.38577
100.28983	97.38399
100.38983	97.38238
100.48984	97.38082
100.58984	97.37904
100.68984	97.37771
100.78984	97.37603
100.88984	97.37464
100.98984	97.37318
101.08984	97.37161
101.18984	97.37036
101.28984	97.36881
101.38985	97.36757
101.48985	97.36622
101.58985	97.36482
101.68985	97.36367
101.78985	97.36227
101.88985	97.36115
101.98985	97.35993
102.08985	97.35862
102.18985	97.35759
102.28986	97.35633
102.38986	97.35526
102.48986	97.35418
102.58986	97.35294
102.68986	97.35203
102.78986	97.35091
102.88986	97.34986
102.98986	97.34891
103.08986	97.34778
103.18987	97.3469
103.28987	97.34592
103.38987	97.34487
103.48987	97.34404
103.58987	97.34305
103.68987	97.34213
103.78987	97.34128
103.88987	97.34028
103.98987	97.33947
104.08988	97.33861
104.18988	97.33762
104.28988	97.33689
104.38988	97.33601
104.48988	97.33513
104.58988	97.33436
104.68988	97.33347
104.78988	97.33266
104.88988	97.33188
104.98989	97.33097
105.08989	97.33022
105.18989	97.32943
105.28989	97.3285
105.38989	97.32781
105.48989	97.327
105.58989	97.3261
105.68989	97.3254
105.78989	97.32457
105.8899	97.3237
105.9899	97.32297
106.0899	97.32212
106.1899	97.32128
106.2899	97.32053
106.3899	97.31966
106.4899	97.31882
106.5899	97.31806
106.68991	97.31717
106.78991	97.31634
106.88991	97.31556
106.98991	97.31466
107.08991	97.31382
107.18991	97.31302
107.28991	97.3121
107.38991	97.31123
107.48991	97.31042
107.58992	97.30948
107.68992	97.30859
107.78992	97.30777
107.88992	97.30683
107.98992	97.3059
108.08992	97.30508
108.18992	97.30413
108.28992	97.30316
108.38992	97.30233
108.48993	97.30138
108.58993	97.30037
108.68993	97.29953
108.78993	97.29858
108.88993	97.2975
108.98993	97.29667
109.08993	97.29572
109.18993	97.29466
109.28993	97.29376
109.38994	97.29283
109.48994	97.29178
109.58994	97.29082
109.68994	97.28989
109.78994	97.28884
109.88994	97.2878
109.98994	97.2869
110.08994	97.28588
110.18994	97.28475
110.28995	97.28385
110.38995	97.28285
110.48995	97.28174
110.58995	97.28075
110.68995	97.27979
110.78995	97.27872
110.88995	97.27763
110.98995	97.27671
111.08995	97.27567
111.18996	97.27452
111.28996	97.27358
111.38996	97.27257
111.48996	97.27146
111.58996	97.27042
111.68996	97.26945
111.78996	97.26838
111.88996	97.26721
111.98996	97.26628
112.08997	97.26525
112.18997	97.26412
112.28997	97.26309
112.38997	97.2621
112.48997	97.26099
112.58997	97.25982
112.68997	97.25887
112.78997	97.25782
112.88997	97.25665
112.98998	97.25558
113.08998	97.25457
113.18998	97.25345
113.28998	97.25223
113.38998	97.25126
113.48998	97.25018
113.58998	97.249
113.68998	97.24787
113.78999	97.24684
113.88999	97.24569
113.98999	97.24444
114.08999	97.24337
114.18999	97.24227
114.28999	97.24106
114.38999	97.23982
114.48999	97.23876
114.58999	97.23758
114.69	97.2363
114.79	97.23512
114.89	97.23399
114.99	97.23274
115.09	97.23136
115.19	97.23024
115.29	97.22903
115.39	97.22769
115.49	97.22636
115.59001	97.22517
115.69001	97.22387
115.79001	97.22244
115.89001	97.22117
115.99001	97.2199
116.09001	97.21849
116.19001	97.21699
116.29001	97.21574
116.39001	97.21437
116.49002	97.21285
116.59002	97.21139
116.69002	97.21006
116.79002	97.20858
116.89002	97.20695
116.99002	97.20555
117.09002	97.2041
117.19002	97.2025
117.29002	97.20084
117.39003	97.19944
117.49003	97.19788
117.59003	97.19615
117.69003	97.19457
117.79003	97.19305
117.89003	97.19137
117.99003	97.18953
118.09003	97.18803
118.19003	97.18639
118.29004	97.1846
118.39004	97.18281
118.49004	97.18122
118.59004	97.17947
118.69004	97.17756
118.79004	97.17588
118.89004	97.17419
118.99004	97.17233
119.09004	97.17035
119.19005	97.16874
119.29005	97.16695
119.39005	97.16499
119.49005	97.16316
119.59005	97.16145
119.69005	97.15957
119.79005	97.15751
119.89005	97.15585
119.99006	97.15405
120.09006	97.15207
120.19006	97.15016
120.29006	97.14846
120.39006	97.14659
120.49006	97.14454
120.59006	97.14284
120.69006	97.14107
120.79006	97.13913
120.89007	97.13721
120.99007	97.13554
121.09007	97.13372
121.19007	97.13173
121.29007	97.13007
121.39007	97.12836
121.49007	97.1265
121.59007	97.12467
121.69007	97.12308
121.79008	97.12135
121.89008	97.11948
121.99008	97.11795
122.09008	97.11636
122.19008	97.11463
122.29008	97.11297
122.39008	97.11154
122.49008	97.10998
122.59008	97.10828
122.69009	97.10698
122.79009	97.10556
122.89009	97.10402
122.99009	97.10266
123.09009	97.1014
123.19009	97.10001
123.29009	97.09864
123.39009	97.09752
123.49009	97.0963
123.5901	97.09498
123.6901	97.09399
123.7901	97.09291
123.8901	97.09175
123.9901	97.09077
124.0901	97.08984
124.1901	97.08884
124.2901	97.08792
124.3901	97.08713
124.49011	97.08628
124.59011	97.08543
124.69011	97.08478
124.79011	97.08408
124.89011	97.08334
124.99011	97.0828
125.09011	97.08224
125.19011	97.08166
125.29011	97.0812
125.39012	97.08077
125.49012	97.08033
125.59012	97.07996
125.69012	97.07966
125.79012	97.07935
125.89012	97.07909
125.99012	97.0789
126.09012	97.07872
126.19013	97.07856
126.29013	97.07847
126.39013	97.0784
126.49013	97.07836
126.59013	97.07836
126.69013	97.07838
126.79013	97.07845
126.89013	97.07853
126.99013	97.07864
127.09014	97.0788
127.19014	97.07897
127.29014	97.07915
127.39014	97.0794
127.49014	97.07963
127.59014	97.07989
127.69014	97.0802
127.79014	97.0805
127.89014	97.08081
127.99015	97.08118
128.09015	97.08154
128.19015	97.08189
128.29015	97.08231
128.39015	97.08271
128.49015	97.0831
128.59015	97.08356
128.69015	97.08399
128.79015	97.08441
128.89016	97.0849
128.99016	97.08535
129.09016	97.08579
129.19016	97.08629
129.29016	97.08675
129.39016	97.0872
129.49016	97.08772
129.59016	97.08818
129.69016	97.08863
129.79017	97.08915
129.89017	97.08959
129.99017	97.09004
130.09017	97.09056
130.19017	97.09098
130.29017	97.09143
130.39017	97.09193
130.49017	97.09232
130.59017	97.09276
130.69018	97.09325
130.79018	97.0936
130.89018	97.09402
130.99018	97.09446
131.09018	97.0948
131.19018	97.0952
131.29018	97.09559
131.39018	97.09591
131.49018	97.09628
131.59019	97.09662
131.69019	97.09691
131.79019	97.09725
131.89019	97.09754
131.99019	97.09781
132.09019	97.09811
132.19019	97.09834
132.29019	97.09858
132.3902	97.09885
132.4902	97.09904
132.5902	97.09924
132.6902	97.09945
132.7902	97.09961
132.8902	97.09978
132.9902	97.09993
133.0902	97.10005
133.1902	97.10019
133.29021	97.10029
133.39021	97.10038
133.49021	97.10048
133.59021	97.10054
133.69021	97.10059
133.79021	97.10064
133.89021	97.10067
133.99021	97.10069
134.09021	97.1007
134.19022	97.1007
134.29022	97.10069
134.39022	97.10066
134.49022	97.10063
134.59022	97.10058
134.69022	97.10053
134.79022	97.10046
134.89022	97.10038
134.99022	97.10031
135.09023	97.10021
135.19023	97.10011
135.29023	97.10001
135.39023	97.09988
135.49023	97.09977
135.59023	97.09964
135.69023	97.0995
135.79023	97.09937
135.89023	97.09921
135.99024	97.09907
136.09024	97.09891
136.19024	97.09873
136.29024	97.09859
136.39024	97.09841
136.49024	97.09823
136.59024	97.09807
136.69024	97.09787
136.79024	97.09771
136.89025	97.09753
136.99025	97.09733
137.09025	97.09717
137.19025	97.09697
137.29025	97.09679
137.39025	97.09661
137.49025	97.0964
137.59025	97.09624
137.69025	97.09605
137.79026	97.09587
137.89026	97.0957
137.99026	97.0955
138.09026	97.09535
138.19026	97.09517
138.29026	97.09499
138.39026	97.09484
138.49026	97.09467
138.59027	97.09452
138.69027	97.09436
138.79027	97.09419
138.89027	97.09407
138.99027	97.09391
139.09027	97.09378
139.19027	97.09365
139.29027	97.0935
139.39027	97.09339
139.49028	97.09326
139.59028	97.09314
139.69028	97.09304
139.79028	97.09292
139.89028	97.09283
139.99028	97.09273
140.09028	97.09263
140.19028	97.09256
140.29028	97.09246
140.39029	97.09239
140.49029	97.09232
140.59029	97.09225
140.69029	97.09219
140.79029	97.09212
140.89029	97.09207
140.99029	97.09202
141.09029	97.09197
141.19029	97.09193
141.2903	97.09189
141.3903	97.09186
141.4903	97.09182
141.5903	97.09179
141.6903	97.09177
141.7903	97.09174
141.8903	97.09172
141.9903	97.0917
142.0903	97.09169
142.19031	97.09167
142.29031	97.09166
142.39031	97.09165
142.49031	97.09164
142.59031	97.09163
142.69031	97.09163
142.79031	97.09162
142.89031	97.09161
142.99031	97.09161
143.09032	97.0916
143.19032	97.0916
143.29032	97.09159
143.39032	97.09159
143.49032	97.09158
143.59032	97.09157
143.69032	97.09156
143.79032	97.09155
143.89032	97.09154
143.99033	97.09153
144.09033	97.09152
144.19033	97.0915
144.29033	97.09148
144.39033	97.09147
144.49033	97.09144
144.59033	97.09142
144.69033	97.0914
144.79034	97.09137
144.89034	97.09134
144.99034	97.0913
145.09034	97.09127
145.19034	97.09123
145.29034	97.09118
145.39034	97.09114
145.49034	97.09109
145.59034	97.09105
145.69035	97.09099
145.79035	97.09094
145.89035	97.09088
145.99035	97.09081
146.09035	97.09076
146.19035	97.09068
146.29035	97.09062
146.39035	97.09055
146.49035	97.09047
146.59036	97.0904
146.69036	97.09031
146.79036	97.09024
146.89036	97.09015
146.99036	97.09007
147.09036	97.08998
147.19036	97.08988
147.29036	97.08981
147.39036	97.0897
147.49037	97.08962
147.59037	97.08952
147.69037	97.08942
147.79037	97.08933
147.89037	97.08921
147.99037	97.08912
148.09037	97.08902
148.19037	97.08891
148.29037	97.08881
148.39038	97.0887
148.49038	97.08861
148.59038	97.08849
148.69038	97.08839
148.79038	97.08829
148.89038	97.08818
148.99038	97.08808
149.09038	97.08795
149.19038	97.08787
149.29039	97.08775
149.39039	97.08765
149.49039	97.08755
149.59039	97.08744
149.69039	97.08735
149.79039	97.08723
149.89039	97.08714
149.99039	97.08704
150.09039	97.08694
150.1904	97.08684
150.2904	97.08673
150.3904	97.08665
150.4904	97.08655
150.5904	97.08646
150.6904	97.08637
150.7904	97.08627
150.8904	97.08619
150.99041	97.08608
151.09041	97.08601
151.19041	97.08591
151.29041	97.08583
151.39041	97.08575
151.49041	97.08565
151.59041	97.08558
151.69041	97.08548
151.79041	97.08541
151.89042	97.08533
151.99042	97.08525
152.09042	97.08517
152.19042	97.08508
152.29042	97.08501
152.39042	97.08492
152.49042	97.08485
152.59042	97.08477
152.69042	97.08469
152.79043	97.08461
152.89043	97.08452
152.99043	97.08446
153.09043	97.08437
153.19043	97.08429
153.29043	97.08421
153.39043	97.08412
153.49043	97.08405
153.59043	97.08395
153.69044	97.08387
153.79044	97.08378
153.89044	97.08369
153.99044	97.0836
154.09044	97.0835
154.19044	97.08342
154.29044	97.0833
154.39044	97.08322
154.49044	97.08311
154.59045	97.083
154.69045	97.0829
154.79045	97.08277
154.89045	97.08267
154.99045	97.08254
155.09045	97.08243
155.19045	97.08229
155.29045	97.08216
155.39045	97.08203
155.49046	97.08188
155.59046	97.08175
155.69046	97.08159
155.79046	97.08145
155.89046	97.08128
155.99046	97.08111
156.09046	97.08096
156.19046	97.08076
156.29046	97.0806
156.39047	97.0804
156.49047	97.08022
156.59047	97.08003
156.69047	97.07981
156.79047	97.07962
156.89047	97.07937
156.99047	97.07919
157.09047	97.07894
157.19048	97.07872
157.29048	97.07848
157.39048	97.07822
157.49048	97.07799
157.59048	97.07768
157.69048	97.07746
157.79048	97.07717
157.89048	97.07689
157.99048	97.07661
158.09049	97.07629
158.19049	97.07602
158.29049	97.07566
158.39049	97.07538
158.49049	97.07504
158.59049	97.07471
158.69049	97.07438
158.79049	97.07399
158.89049	97.07368
158.9905	97.07328
159.0905	97.07294
159.1905	97.07256
159.2905	97.07215
159.3905	97.07179
159.4905	97.07132
159.5905	97.07098
159.6905	97.07053
159.7905	97.07012
159.89051	97.0697
159.99051	97.06922
160.09051	97.06883
160.19051	97.06831
160.29051	97.06791
160.39051	97.06742
160.49051	97.06694
160.59051	97.06649
160.69051	97.06593
160.79052	97.06551
160.89052	97.06496
160.99052	97.06449
161.09052	97.06398
161.19052	97.06343
161.29052	97.06295
161.39052	97.06232
161.49052	97.06187
161.59052	97.06129
161.69053	97.06076
161.79053	97.06022
161.89053	97.05961
161.99053	97.05911
162.09053	97.05846
162.19053	97.05795
162.29053	97.05734
162.39053	97.05675
162.49053	97.05619
162.59054	97.05552
162.69054	97.055
162.79054	97.05431
162.89054	97.05376
162.99054	97.05312
163.09054	97.05248
163.19054	97.05189
163.29054	97.05115
163.39055	97.05061
163.49055	97.04991
163.59055	97.0493
163.69055	97.04865
163.79055	97.04794
163.89055	97.04735
163.99055	97.04659
164.09055	97.04601
164.19055	97.0453
164.29056	97.04462
164.39056	97.04397
164.49056	97.0432
164.59056	97.04261
164.69056	97.04184
164.79056	97.0412
164.89056	97.04049
164.99056	97.03975
165.09056	97.03911
165.19057	97.03828
165.29057	97.03769
165.39057	97.03692
165.49057	97.03623
165.59057	97.03553
165.69057	97.03474
165.79057	97.03409
165.89057	97.03326
165.99057	97.03262
166.09058	97.03185
166.19058	97.0311
166.29058	97.0304
166.39058	97.02954
166.49058	97.0289
166.59058	97.02808
166.69058	97.02737
166.79058	97.02661
166.89058	97.02579
166.99059	97.0251
167.09059	97.02422
167.19059	97.02355
167.29059	97.02275
167.39059	97.02197
167.49059	97.02123
167.59059	97.02033
167.69059	97.01966
167.79059	97.0188
167.8906	97.01806
167.9906	97.01727
168.0906	97.01641
168.1906	97.0157
168.2906	97.01478
168.3906	97.01408
168.4906	97.01324
168.5906	97.01243
168.6906	97.01166
168.79061	97.01074
168.89061	97.01003
168.99061	97.00913
169.09061	97.00836
169.19061	97.00753
169.29061	97.00665
169.39061	97.00589
169.49061	97.00492
169.59062	97.00419
169.69062	97.0033
169.79062	97.00246
169.89062	97.00164
169.99062	97.00067
170.09062	96.99993
170.19062	96.99898
170.29062	96.99817
170.39062	96.9973
170.49063	96.99636
170.59063	96.99556
170.69063	96.99455
170.79063	96.99378
170.89063	96.99285
170.99063	96.99194
171.09063	96.99109
171.19063	96.99004
171.29063	96.98929
171.39064	96.98831
171.49064	96.98744
171.59064	96.98655
171.69064	96.98554
171.79064	96.98474
171.89064	96.98371
171.99064	96.98288
172.09064	96.98194
172.19064	96.98097
172.29065	96.98012
172.39065	96.97905
172.49065	96.97825
172.59065	96.97728
172.69065	96.97634
172.79065	96.97547
172.89065	96.97439
172.99065	96.9736
173.09065	96.9726
173.19066	96.97172
173.29066	96.97081
173.39066	96.9698
173.49066	96.96899
173.59066	96.96796
173.69066	96.96712
173.79066	96.96619
173.89066	96.96522
173.99066	96.96438
174.09067	96.96334
174.19067	96.96256
174.29067	96.96162
174.39067	96.96072
174.49067	96.95988
174.59067	96.95885
174.69067	96.95812
174.79067	96.95717
174.89067	96.95634
174.99068	96.9555
175.09068	96.95454
175.19068	96.95381
175.29068	96.95289
175.39068	96.95212
175.49068	96.95129
175.59068	96.95042
175.69068	96.9497
175.79069	96.9488
175.89069	96.9481
175.99069	96.94732
176.09069	96.94652
176.19069	96.94584
176.29069	96.945
176.39069	96.94437
176.49069	96.94363
176.59069	96.94292
176.6907	96.94229
176.7907	96.94151
176.8907	96.94096
176.9907	96.94028
177.0907	96.93966
177.1907	96.93908
177.2907	96.9384
177.3907	96.93791
177.4907	96.9373
177.59071	96.93678
177.69071	96.93626
177.79071	96.93569
177.89071	96.93525
177.99071	96.93472
178.09071	96.93429
178.19071	96.93384
178.29071	96.93337
178.39071	96.933
178.49072	96.93255
178.59072	96.93221
178.69072	96.93184
178.79072	96.93148
178.89072	96.93117
178.99072	96.93081
179.09072	96.93055
179.19072	96.93025
179.29072	96.92998
179.39073	96.92975
179.49073	96.92947
179.59073	96.92929
179.69073	96.92907
179.79073	96.92888
179.89073	96.92871
179.99073	96.92852
180.09073	96.9284
180.19073	96.92826
180.29074	96.92814
180.39074	96.92804
180.49074	96.92793
180.59074	96.92786
180.69074	96.92778
180.79074	96.92773
180.89074	96.92768
180.99074	96.92764
181.09074	96.92762
181.19075	96.92759
181.29075	96.92759
181.39075	96.92758
181.49075	96.92759
181.59075	96.92761
181.69075	96.92763
181.79075	96.92766
181.89075	96.92769
181.99076	96.92773
182.09076	96.92777
182.19076	96.92783
182.29076	96.92787
182.39076	96.92793
182.49076	96.92799
182.59076	96.92805
182.69076	96.92812
182.79076	96.92818
182.89077	96.92824
182.99077	96.92831
183.09077	96.92837
183.19077	96.92844
183.29077	96.9285
183.39077	96.92856
183.49077	96.92862
183.59077	96.92867
183.69077	96.92873
183.79078	96.92877
183.89078	96.92882
183.99078	96.92886
184.09078	96.9289
184.19078	96.92893
184.29078	96.92896
184.39078	96.92898
184.49078	96.92899
184.59078	96.929
184.69079	96.929
184.79079	96.929
184.89079	96.92899
184.99079	96.92897
185.09079	96.92894
185.19079	96.9289
185.29079	96.92887
185.39079	96.92882
185.49079	96.92876
185.5908	96.9287
185.6908	96.92861
185.7908	96.92854
185.8908	96.92844
185.9908	96.92835
186.0908	96.92824
186.1908	96.92812
186.2908	96.92801
186.3908	96.92786
186.49081	96.92773
186.59081	96.92758
186.69081	96.9274
186.79081	96.92726
186.89081	96.92707
186.99081	96.92689
187.09081	96.9267
187.19081	96.92648
187.29081	96.9263
187.39082	96.92606
187.49082	96.92585
187.59082	96.92562
187.69082	96.92535
187.79082	96.92514
187.89082	96.92487
187.99082	96.92462
188.09082	96.92436
188.19083	96.92406
188.29083	96.92382
188.39083	96.92351
188.49083	96.92323
188.59083	96.92294
188.69083	96.9226
188.79083	96.92234
188.89083	96.922
188.99083	96.9217
189.09084	96.92138
189.19084	96.92102
189.29084	96.92073
189.39084	96.92037
189.49084	96.92004
189.59084	96.91971
189.69084	96.91932
189.79084	96.91901
189.89084	96.91862
189.99085	96.91828
190.09085	96.91792
190.19085	96.91751
190.29085	96.91719
190.39085	96.91678
190.49085	96.91642
190.59085	96.91605
190.69085	96.91562
190.79085	96.91528
190.89086	96.91485
190.99086	96.91448
191.09086	96.91409
191.19086	96.91365
191.29086	96.9133
191.39086	96.91286
191.49086	96.91248
191.59086	96.91208
191.69086	96.91162
191.79087	96.91126
191.89087	96.9108
191.99087	96.9104
192.09087	96.91
192.19087	96.90952
192.29087	96.90916
192.39087	96.9087
192.49087	96.90829
192.59087	96.90787
192.69088	96.90739
192.79088	96.90702
192.89088	96.90655
192.99088	96.90613
193.09088	96.9057
193.19088	96.90521
193.29088	96.90482
193.39088	96.90434
193.49088	96.90391
193.59089	96.90347
193.69089	96.90297
193.79089	96.90258
193.89089	96.90208
193.99089	96.90165
194.09089	96.9012
194.19089	96.90068
194.29089	96.90028
194.3909	96.89978
194.4909	96.89933
194.5909	96.89887
194.6909	96.89833
194.7909	96.89793
194.8909	96.89742
194.9909	96.89695
195.0909	96.8965
195.1909	96.89594
195.29091	96.89554
195.39091	96.89503
195.49091	96.89455
195.59091	96.89409
195.69091	96.89352
195.79091	96.89311
195.89091	96.89259
195.99091	96.8921
196.09091	96.89163
196.19092	96.89106
196.29092	96.89064
196.39092	96.89012
196.49092	96.88961
196.59092	96.88914
196.69092	96.88856
196.79092	96.88814
196.89092	96.88761
196.99092	96.88711
197.09093	96.88663
197.19093	96.88605
197.29093	96.88561
197.39093	96.88508
197.49093	96.88455
197.59093	96.88408
197.69093	96.88349
197.79093	96.88305
197.89093	96.88252
197.99094	96.88199
198.09094	96.88151
198.19094	96.88092
198.29094	96.88047
198.39094	96.87994
198.49094	96.8794
198.59094	96.87893
198.69094	96.87834
198.79094	96.87789
198.89095	96.87736
198.99095	96.87681
199.09095	96.87634
199.19095	96.87576
199.29095	96.87529
199.39095	96.87477
199.49095	96.87422
199.59095	96.87376
199.69095	96.87318
199.79096	96.87272
199.89096	96.87219
199.99096	96.87164
200.09096	96.87118
200.19096	96.87061
200.29096	96.87015
200.39096	96.86963
200.49096	96.86908
200.59097	96.86863
200.69097	96.86806
200.79097	96.86759
200.89097	96.86709
200.99097	96.86653
201.09097	96.8661
201.19097	96.86555
201.29097	96.86508
201.39097	96.8646
201.49098	96.86404
201.59098	96.86362
201.69098	96.8631
201.79098	96.86263
201.89098	96.86218
201.99098	96.86163
202.09098	96.86123
202.19098	96.86074
202.29098	96.86027
202.39099	96.85984
202.49099	96.85932
202.59099	96.85894
202.69099	96.85847
202.79099	96.85803
202.89099	96.85762
202.99099	96.85712
203.09099	96.85676
203.19099	96.85632
203.291	96.8559
203.391	96.85552
203.491	96.85506
203.591	96.85472
203.691	96.85431
203.791	96.85391
203.891	96.85356
203.991	96.85313
204.091	96.8528
204.19101	96.85243
204.29101	96.85206
204.39101	96.85174
204.49101	96.85135
204.59101	96.85105
204.69101	96.85071
204.79101	96.85036
204.89101	96.85007
204.99101	96.84972
205.09102	96.84945
205.19102	96.84915
205.29102	96.84883
205.39102	96.84857
205.49102	96.84826
205.59102	96.848
205.69102	96.84774
205.79102	96.84744
205.89102	96.84722
205.99103	96.84694
206.09103	96.84671
206.19103	96.84647
206.29103	96.84621
206.39103	96.84601
206.49103	96.84577
206.59103	96.84555
206.69103	96.84534
206.79104	96.8451
206.89104	96.84492
206.99104	96.8447
207.09104	96.84451
207.19104	96.84432
207.29104	96.8441
207.39104	96.84393
207.49104	96.84373
207.59104	96.84355
207.69105	96.84338
207.79105	96.84317
207.89105	96.84302
207.99105	96.84283
208.09105	96.84265
208.19105	96.84249
208.29105	96.84229
208.39105	96.84214
208.49105	96.84196
208.59106	96.84178
208.69106	96.84162
208.79106	96.84143
208.89106	96.84127
208.99106	96.8411
209.09106	96.84091
209.19106	96.84075
209.29106	96.84055
209.39106	96.84039
209.49107	96.8402
209.59107	96.84001
209.69107	96.83984
209.79107	96.83963
209.89107	96.83945
209.99107	96.83926
210.09107	96.83905
210.19107	96.83887
210.29107	96.83864
210.39108	96.83845
210.49108	96.83823
210.59108	96.838
210.69108	96.8378
210.79108	96.83755
210.89108	96.83734
210.99108	96.83711
211.09108	96.83685
211.19108	96.83663
211.29109	96.83636
211.39109	96.83612
211.49109	96.83587
211.59109	96.83558
211.69109	96.83534
211.79109	96.83505
211.89109	96.83478
211.99109	96.83451
212.09109	96.83418
212.1911	96.83393
212.2911	96.83361
212.3911	96.83331
212.4911	96.83302
212.5911	96.83265
212.6911	96.83239
212.7911	96.83205
212.8911	96.83172
212.99111	96.8314
213.09111	96.83101
213.19111	96.83072
213.29111	96.83035
213.39111	96.82999
213.49111	96.82966
213.59111	96.82924
213.69111	96.82892
213.79111	96.82853
213.89112	96.82814
213.99112	96.82779
214.09112	96.82735
214.19112	96.827
214.29112	96.82659
214.39112	96.82616
214.49112	96.82579
214.59112	96.82533
214.69112	96.82495
214.79113	96.82452
214.89113	96.82406
214.99113	96.82367
215.09113	96.82318
215.19113	96.82277
215.29113	96.82232
215.39113	96.82182
215.49113	96.82141
215.59113	96.8209
215.69114	96.82046
215.79114	96.81998
215.89114	96.81945
215.99114	96.81901
216.09114	96.81847
216.19114	96.81799
216.29114	96.81749
216.39114	96.81691
216.49114	96.81646
216.59115	96.81588
216.69115	96.81537
216.79115	96.81484
216.89115	96.81421
216.99115	96.81373
217.09115	96.81313
217.19115	96.81257
217.29115	96.81201
217.39115	96.81133
217.49116	96.81082
217.59116	96.81018
217.69116	96.80957
217.79116	96.80898
217.89116	96.80825
217.99116	96.80771
218.09116	96.80703
218.19116	96.80637
218.29116	96.80575
218.39117	96.80497
218.49117	96.80438
218.59117	96.80366
218.69117	96.80294
218.79117	96.80229
218.89117	96.80147
218.99117	96.80084
219.09117	96.80009
219.19118	96.79932
219.29118	96.79863
219.39118	96.79776
219.49118	96.79709
219.59118	96.79628
219.69118	96.79546
219.79118	96.79473
219.89118	96.79381
219.99118	96.79309
220.09119	96.79225
220.19119	96.79137
220.29119	96.79061
220.39119	96.78965
220.49119	96.78889
220.59119	96.78802
220.69119	96.7871
220.79119	96.7863
220.89119	96.7853
220.9912	96.7845
221.0912	96.78359
221.1912	96.7826
221.2912	96.78179
221.3912	96.78077
221.4912	96.77993
221.5912	96.77901
221.6912	96.778
221.7912	96.77717
221.89121	96.77614
221.99121	96.77528
222.09121	96.77434
222.19121	96.77331
222.29121	96.77247
222.39121	96.77142
222.49121	96.77054
222.59121	96.7696
222.69121	96.76856
222.79122	96.76772
222.89122	96.76667
222.99122	96.76579
223.09122	96.76485
223.19122	96.76382
223.29122	96.76299
223.39122	96.76195
223.49122	96.76108
223.59122	96.76015
223.69123	96.75914
223.79123	96.75832
223.89123	96.7573
223.99123	96.75645
224.09123	96.75554
224.19123	96.75454
224.29123	96.75376
224.39123	96.75278
224.49123	96.75196
224.59124	96.7511
224.69124	96.75014
224.79124	96.74939
224.89124	96.74845
224.99124	96.74767
225.09124	96.74685
225.19124	96.74595
225.29124	96.74524
225.39125	96.74436
225.49125	96.74362
225.59125	96.74285
225.69125	96.74199
225.79125	96.74134
225.89125	96.74053
225.99125	96.73984
226.09125	96.73913
226.19125	96.73834
226.29126	96.73775
226.39126	96.73701
[truncated: 7,734 more rows]

## Sheet: Release profiles
	NPSNP		NPSNP-NH2-1 mg ml-1		NPSNP-NH2-2 mg ml-1			NPSNP-NH2-12.5 mg ml-1
t /d	released VEGF /ng mg-1		released VEGF /ng mg-1		released VEGF /ng mg-1		t /d	released VEGF /ng mg-1
0	0	0	0	0	0	0	0	0	0
1	0.02483	0.00332	1.62329	0.44302	3.80823	1.05007	2	1197.1	244.5352
4	0.11264	0.09835	9.59543	0.75193	21.01798	3.35687	4	2000.20833	245.94295
7	0.2095	0.12032	18.52563	1.65707	34.12197	5.55961	6	2473.51944	302.21457
11	0.36978	0.16973	28.02231	2.59901	49.75215	6.05921	8	2962.42944	348.4527
15	0.46625	0.18632	35.26842	2.90528	58.50501	6.27285	10	3455.96167	389.44055
21	0.55982	0.22149	48.26189	3.3452	78.91977	7.77094	12	3966.08431	424.17786
28	0.60093	0.22882	59.2218	4.22859	91.90672	10.55592
37	0.66126	0.25342	65.15136	4.66413	100.66407	11.79935
45	0.70731	0.26899	72.04019	5.41762	108.67529	12.79365
52	0.82021	0.28177	80.15554	5.80984	117.18817	14.44926
59	0.89787	0.3101	85.56935	6.85179	128.52896	16.18801
66	1.17587	0.38007	90.82477	7.78789	138.14927	17.07968
74	1.49304	0.47622	94.88215	8.159	148.78835	19.36939
81	1.71927	0.47687	98.89233	9.35217	153.43149	20.4585
88	1.92387	0.50612	103.30802	10.82818	157.45175	20.75105
99	2.35	0.56802	107.52288	11.90421	163.86609	22.34501

## Sheet: DLS stability
water				PBS
	150 µg mL-1	100 µg mL-1	50 µg mL-1	100 µg mL-1	75 µg mL-1	50 µg mL-1
d(hydro) /nm	number /%	number /%	number /%	number /%	number /%	number /%
0.4	0	0	0	0	0	0
0.4632	0	0	0	0	0	0
0.5365	0	0	0	0	0	0
0.6213	0	0	0	0	0	0
0.7195	0	0	0	0	0	0
0.8332	0	0	0	0	0	0
0.9649	0	0	0	0	0	0
1.117	0	0	0	0	0	0
1.294	0	0	0	0	0	0
1.499	0	0	0	0	0	0
1.736	0	0	0	0	0	0
2.01	5.9	3.5	3	0	0	0
2.328	19.6	14.3	12.2	0	0	0
2.696	27.4	24.7	21.7	0	0	7.4
3.122	22.7	24.7	23.1	0	2.9	23.2
3.615	13.7	17.1	17.7	0	8.8	29.5
4.187	6.7	9.2	11.1	0	10.5	21.6
4.849	2.7	4.2	6	0	6.8	11.3
5.615	0.9	1.6	2.9	0	3	4.7
6.503	0.3	0.5	1.3	0	1	1.6
7.531	0.1	0.1	0.6	0	0.3	0.5
8.721	0	0	0.2	0	0.1	0.1
10.1	0	0	0.1	0	0	0
11.7	0	0	0	0	0	0
13.54	0	0	0	0	0	0
15.69	0	0	0	0	0	0
18.17	0	0	0	0	0	0
21.04	0	0	0	0	0	0
24.36	0	0	0	0	0	0
28.21	0	0	0	0	0	0
32.67	0	0	0	0	0	0
37.84	0	0	0	0	0	0
43.82	0	0	0	0.4	0.9	0
50.75	0	0	0	2.5	3.4	0
58.77	0	0	0	7.2	6.9	0
68.06	0	0	0	13.6	10	0
78.82	0	0	0	17.7	11.1	0
91.28	0	0	0	17.2	9.7	0
105.7	0	0	0	13.6	7.4	0
122.4	0	0	0	9.4	5.2	0
141.8	0	0	0	6.2	3.6	0
164.2	0	0	0	4.1	2.5	0
190.1	0	0	0	2.8	1.8	0
220.2	0	0	0	1.9	1.3	0
255	0	0	0	1.3	1	0
295.3	0	0	0	0.8	0.7	0
342	0	0	0	0.5	0.5	0
396.1	0	0	0	0.3	0.3	0
458.7	0	0	0	0.2	0.2	0
531.2	0	0	0	0.1	0.1	0
615.1	0	0	0	0.1	0.1	0
712.4	0	0	0	0	0	0
825	0	0	0	0	0	0
955.4	0	0	0	0	0	0
1106	0	0	0	0	0	0
1281	0	0	0	0	0	0

[truncated: 1 more sheets: 2D sandwich assay]
